# Supplementary material for: Modelling the Reallocation of Time Spent Sitting into Physical Activity: Isotemporal Substitution vs. Compositional Isotemporal Substitution
Source: Int J Environ Res Public Health. 2021 Jun 8;18(12):6210. doi: 10.3390/ijerph18126210 (PMC8229040; doi:10.3390/ijerph18126210)
Supplement: Supplementary file 1 [file ijerph-18-06210-s001.zip]

Archive with 1 entries (1 files):
- ijerph-1179195-SI.pdf
